# Supplementary material for: Text Messaging in Cancer-Supportive Care: A Systematic Review
Source: Cancers (Basel). 2021 Jul 15;13(14):3542. doi: 10.3390/cancers13143542 (PMC8307703; doi:10.3390/cancers13143542)
Supplement: Supplementary file 1 [file cancers-13-03542-s001.zip]

Archive with 1 entries (1 files):
- cancers-1237664-supplementary.pdf
